# Supplementary material for: A method to extract slip system dependent information for crystal plasticity models
Source: MethodsX. 2022 Jun 20;9:101763. doi: 10.1016/j.mex.2022.101763 (PMC9270259; doi:10.1016/j.mex.2022.101763)
Supplement: Supplementary file 2 [file mmc2.zip]

Archive with 1 entries (1 files):
- grainsize_subroutine.for
